# Supplementary material for: Late Post-Conditioning with Sevoflurane after Cardiac Surgery - Are Surrogate Markers Associated with Clinical Outcome?
Source: PLoS One. 2015 Jul 21;10(7):e0132165. doi: 10.1371/journal.pone.0132165 (PMC4510441; doi:10.1371/journal.pone.0132165)
Supplement: S1 Dataset — (XLSX) [file pone.0132165.s001.xlsx]

## Sheet: Propofol Patients
Studien-Nr 2014-40
Patient	Jahrgang	Alter bei OP	Sedation	Combi	HRST	EKV	Medis	Chirurgie	Hospitalisation	Herzinsuffizienz	Therapie	Chirurgie	Hospitalisation	kardiale Ischämie (nur bei CAB-Patienten)	Therapie	Chirurgie	Hospitalisation	LE	Therapie	Chirurgie	Hospitalisation	Blutungen	Therapie	Chirurgie	Hospitalisation	Infektionen	Therapie	Chirurgie	Hospitalisation	zerebrale Ereignisse	Therapie	Chirurgie	Hospitalisation	Bemerkungen	Niereninsuffizienz	Therapie	Chirurgie	Hospitalisation
2	1941	66	P	0	0					0				0				0				0				0				0					0
4	1952	55	P	0	1		1			1	1			0				0				0				0				0					0
6	1950	57	P	0	0					1	1	1	1	0				0				0				0				0					1	1		1
8	1950	57	P	0	1	1	1		1	1	1			0				0				0				0				0					0
9	1932	75	P	1	0					0				0				0				0				0				0					0
10	1934	73	P	1	0					0				0				0				0				0				0					0
12	1932	75	P	0	1		1			1	1			0				0				0				0				0					1
14	1935	72	P	0	0					0				0				0				0				0				0					0
16	1932	75	P	1	0					0				0				0				0				0				0					0
17	1933	75	P	1	0					0				0				0				0				0				0					0
19	1932	76	P	0	0					0				0				0				0				0				0					0
20	1933	75	P	1	0					1	1			0				0				0				0				0					0
23	1965	43	P	1	0					0				0				0				0				0				0					0
25	1927	81	P	0	1		1			1	1			0				0				1	1	0	1	0				0					1	0	0	1
27	1963	45	P	0	0					0				0				0				0				0				0					0
28	1952	56	P	0	0					0				0				0				0				0				0					0
29	1961	47	P	0	0					0				0				0				0				0				0					0
31	1927	81	P	0	0					0				0				0				0				0				0					0
34	1949	59	P	0	1	0	1	0	0	0				0				0				0				0				0					0
35	1937	71	P	0	0					0				0				0				0				0				0					0
36	1944	64	P	0	1	1	0			0				0				0				0				0				0					0
39	1979	29	P	0	0					0				0				0				0				0				0					0
43	1927	81	P	0	0					0				0				0				0				0				0					1	0
44	1942	66	P	0	0					0				0				0				0				0				0					0
45	1952		P	0
47	1942	66	P	0	0					0				0				0				0				1	0	0	1	0					0
48	1965	43	P	1	0					0				0				0				0				0				0					0
50	1975	33	P	0	0					0				0				0				0				0				0					0
51	1929		P	1
53	1979	29	P	0	0					0				0				0				0				0				0					0
54	1934	74	P	0	0					0				0				0				0				0				0					0
58	1941	67	P	0	0					0				0				0				0				0				0					0
59	1938	70	P	1	0					0				0				0				0				0				0					0
63	1945	63	P	1	0					0				0				0				0				0				0					0
64	1934	74	P	0	0					0				0				0				0				0				0					0
65	1961	48	P	0	0					0				0				0				0				0				0					0
66	1951	58	P	0	1		1			0								0				0				0				0					0
67	1931	78	P	0	0					0				0				0				0				0				0					0
68	1961	48	P	0	0					1	1			0				0				0				0				0					0
69	1944	65	P	0	0					1	1			0				0				0				0				0					0
70	1935	74	P	0	0					0				0				0				0				0				0					0
71	1940	69	P	0	0					0				0				0				0				0				0					0
72	1938	71	P	0	0					1	1			0				0				0				0				0					0
73	1965	44	P	0	0					0				0				0				0				0				0					0
74	1972	37	P	0	1	0	1			1	1			0				0				0				0				0					0
75	1970	39	P	0	1	0	1	0	1	0								0				0				0				0					0
76	1939	70	P	1	1		1			0				0				0				0				0				0					0
77	1930	79	P	1	0					0				0				0				0				0				0					0
78	1933	76	P	1	1		1	1	1	1	1			1	1			0				0				0				0					0
79	1925	84	P	1	0					1	1			0				0				0				0				0
80	1932	77	P	1	0					1	1			0				1	1		1	1		1	1	0				0					0
81	1934	75	P	1	1		1			0				0				0				0				0				0					0
82	1933	76	P	1	0					0				0				0				0				1		1	1	0					0
83	1957	52	P	1	0					0				0				0				0				0				0					0
84	1934		P	1
85	1946	63	P	0	0					0				0				0				0				0				0					0
	Had a therapy
	Follow up with the help of the database University Hospital Zurich, Switzerland
	Follow up with the help of the database Cantonal Hospital St. Gallen, Switzerland

## Sheet: Patients Sevoflurane
Studien-Number 2014-40
Patient Number	Year of birth	Age at time of surgery	Drug for post-conditioning	Comb	Dysrhythmia	Cardioversion	Drug Therapy	Surgery	Re-admission to hospital	Herzinsuffizienz	Therapie	Chirurgie	Hospitalisation	kardiale Ischämie (nur bei CAB-Patienten)	Therapie	Chirurgie	Hospitalisation	LE	Therapie	Chirurgie	Hospitalisation	Blutungen	Lokalisation	Therapie	Chirurgie	Hospitalisation	Infektionen	Therapie	Chirurgie	Hospitalisation	zerebrale Ereignisse	Therapie	Chirurgie	Hospitalisation	Niereninsuffizienz	Therapie	Chirurgie	Hospitalisation	Bemerkungen
1	1960	47	S	0	0					0				0				0				0					0				0				0
3	1933	74	S	1	1		1			1	1			0				0				0					0				0				0
5	1930	77	S	1	0					0				0				0				0					0				0				0
7	1939	68	S	0	0					0				0				0				0					0				0				0
11	1934	73	S	1	1		1			1	1			0				0				0					0				0				0
13	1963	44	S	0	0					0				0				0				0					0				0				0
15	1947	60	S	0	0					0				0				0				0					0				0				0
18	1949	59	S	0	1	0	0			0				0				0				0					0				0				0
21	1932	76	S	1	0					0				0				0				0					0				0				0
22	1964		S	1
24	1940	68	S	1	1	1	1			1	1			0				0				0					0				1	1			0
26	1961	47	S	0	0					0				0				0				0					0				0				0
30	1932	76	S	0	0					0				0				0				0					0				0				0
32	1941	67	S	0	0					0				0				0				0					0				0				0
33	1961	47	S	0	0					0				0				0				0					0				0				0
37	1935	73	S	1	0					1	1			0				0				0					0				0				0
38	1943	65	S	1	0					0				0				0				0					0				0				0
40	1942	66	S	0	1		1	1	1	1	1			0				0				0					0				0				0
41	1945	63	S	1	0					0				0				0				0					0				0				0
42	1944	64	S	0	1	0	1	0	0	0				0				0				0					1	0	0	0	0				0
46	1953	55	S	0	0					0				0				0				0					1	0	0	0	0				0
49	1967	41	S	0	0					0				0				0				0					0				0				0
52	1930	78	S	0	0					0				0				0				0					0				0				0
55	1956		S	0
56	1962	46	S	0	0					0				0				0				0					0				0				0
57	1949		S	0
60	1930	78	S	0	0					0				0				0				0					0				0				0
61	1949	59	S	0	0					0				0				0				0					0				0				0
62	1939		S	1
86	1929	80	S	0	0					1	1			0				0				0					0				0				0
87	1944	65	S	0	1		1			0				0				0				0					1	1			0				0
88	1934	75	S	0	1	1	1		1	0				0				0				0					0				0				0
89	1935	74	S	0	0					1	1			0				0				0					0				0				0
90	1937	72	S	0	0					0				0				0				0					0				0				0
91	1936	73	S	0	0					0				0				0				0					0				0				0
92	1940	69	S	0
93	1952	57	S	0	0					0				0				0				0					0				0				0
94	1940	69	S	0	1	0	0	0	0	0				0				0				0					0				0				0
95	1971	37	S	0	0					0				0				0				0					0				0				0
96	1950	58	S	0	0					0				0				0				0					0				0				0
97	1936	72	S	0	1					0				0				0				0					0				0				0
98	1925	84	S	1	1	0	1	0	0	0				0				0				0					0				0				0
99	1958	51	S	1	0					0				0				0				0					0				0				0
100	1953	56	S	1	0					0				0				0				0					0				0				0
101	1968	41	S	1	1		1			0				0				0				0					0				0				0
102	1941	47	S	1	1	0	0	0	0	0				0				0				0					0				0				0
	Had a therapy
	Follow up with the help of the database University Hospital Zurich, Switzerland
	Follow up with the help of the database Cantonal Hospital St. Gallen, Switzerland
S	Sevoflurane post-conditioning
P	Propofol post-conditioning
Comb	Combined surgery
